# Supplementary material for: Copy Number Analysis Reveal Genetic Risks of Penile Cancer
Source: Front Oncol. 2020 Dec 14;10:596261. doi: 10.3389/fonc.2020.596261 (PMC7768990; doi:10.3389/fonc.2020.596261)
Supplement: Supplementary file 1 [file DataSheet_1.xlsx]

## Sheet: Clinical and pathological data
sequence number	sex	Age(year)	survival status (1=alive,0=dead)	survive time (month)		Patient number	Pathological No.	Tumor-associated
					recurrence time(month)			Material acquisition method	Operation type	Size（cm）	Pathological Type	Differentiated Degree	Local Infiltration Status	Whether the stump is positive	T stage	lymph node（N）
PC01	male	58	1	＞60	no	296472	2011-00878	Surgical excision	Total penectomy	/	squamous cell carcinoma	/	Invade the cavernous body	No	T2	（-）
PC02	male	57	1	＞60	no	296593	2011-03442	Surgical excision	Total penectomy	11.0*8.0*1.0cm	squamous cell carcinoma	moderately differentiated	Invade the cavernous body	No	T2	/
PC03	male	71	1	＞60	no	300447	2011-04800	Surgical excision	Partial penectomy	2.0*1.5*1.5cm	squamous cell carcinoma	moderately differentiated	Invade to the albuginea penis	No	T1a	/
PC04	male	67	0	42	39	303964	2011-10084	Surgical excision	Total penectomy	9.0*3.0*3.0cm	squamous cell carcinoma	high differentiation	/	No	T1b	Left inguinal lymph node （+）
PC05	male	81	1	＞60	no	305604	2011-11716	Surgical excision	Partial penectomy	2.0*1.8*0.3cm	squamous cell carcinoma	moderately differentiated	Invade the cavernous body	No	T2	/
PC06	male	64	1	＞60	no	309989	2011-17465	Surgical excision	Partial penectomy	3.0*2.0*2.0cm	squamous cell carcinoma	high differentiation	Invade to the albuginea penis	No	T1a	/
PC07	male	64	1	＞60	no	311664	2011-19843	Surgical excision	Partial penectomy	/	squamous cell carcinoma	poorly differentiated	invad the junction between the deep white membrane and the cavernous body	No	T1b	/
PC08	male	58	1	＞60	no	325922	2012-01046	Surgical excision	Partial penectomy	4.0*3.5*2.0cm	squamous cell carcinoma	high differentiation	/	No	Ta	/
PC09	male	86	1	＞60	no	330690	2012-14178	Surgical excision	Partial penectomy	1.5*1.0*1.0cm	squamous cell carcinoma	moderately differentiated	/	No	Ta	/
PC10	male	40	1	＞60	no	337588	2012-22321	Surgical excision	Partial penectomy	2.0*2.0*1.0cm	squamous cell carcinoma	high differentiation	Invade the cavernous body	No	T2	/
PC11	male	79	1	＞60	no	341947	2012-27835	Surgical excision	Total penectomy	7.0*5.5*4.5cm	squamous cell carcinoma	high differentiation	Invade the cavernous body	No	T2	/
PC12	male	77	1	＞60	no	342919	2012-27222	Surgical excision	Partial penectomy	5.0*4.0*4.0cm	squamous cell carcinoma	high differentiation	Invade to the albuginea penis	No	T1a	/
PC13	male	42	1	＞60	no	344674	2012-29555	Surgical excision	Partial penectomy	4.0*4.0*3.0cm	squamous cell carcinoma	high differentiation	invade the cavernous body of the penis and urethra	No	T2	/
PC14	male	71	1	＞60	no	345049	2012-29378	Surgical excision	Partial penectomy	/	squamous cell carcinoma	high differentiation	Invade to the albuginea penis	No	T1a	/
PC15	male	27	1	＞60	no	353205	2013-00737	Surgical excision	Partial penectomy	3.5*2.0*2.0cm	squamous cell carcinoma	high differentiation	Invade cavernous body and nerve(+)	No	T2	/
PC16	male	70	1	＞60	no	355645	2013-06075	Surgical excision	Partial penectomy	2.5*2.3*1.5cm	squamous cell carcinoma	high differentiation	Invade to the albuginea penis	No	T1a	/
PC17	male	59	1	＞60	no	358152	2013-09487	Surgical excision	Partial penectomy	2.5*1.5*0.4cm	squamous cell carcinoma	moderately differentiated	invade to penile dartos	Squamous dysplasia	T1b	/
PC18	male	48	1	＞60	no	358793	2013-09833	Surgical excision	Total penectomy	7.0*6.0*4.0cm	squamous cell carcinoma	high differentiation	Invade the cavernous body	No	T2	/
PC19	male	65	1	＞60	no	364127	2013-17975	Surgical excision	Partial penectomy	5.6*3.8*3.6cm	squamous cell carcinoma	moderately differentiated	invade the white membrane near the cavernous body	No	T1a	/
PC20	male	79	1	＞60	no	364240	2013-17429	Surgical excision	Partial penectomy	3.7*3.5*1.0cm	squamous cell carcinoma	high differentiation	invade to the cavernous body of the urethra	No	T2	/
PC21	male	62	1	＞60	no	1128974	H201525164	Surgical excision	Partial penectomy	2.0*2.0*1.5cm	squamous cell carcinoma	high differentiation	Invade the cavernous body	No	T2	/
PC22	male	53	1	＞60	no	1204977	H201621569	Surgical excision	Partial penectomy	2.0*1.8*1.8cm	squamous cell carcinoma	high differentiation	/	No	Ta	/
PC23	male	83	0	18	14	1124979	D201521244	Surgical excision	Partial penectomy	4.0*1.5*1.5cm	squamous cell carcinoma	high differentiation	invade to glans and the superficial layer of the cavernous body	No	T2	Bilateral inguinal lymph nodes were positive
PC24	male	58	1	＞60	no	1130971	D201522493	Surgical excision	Partial penectomy	2.0*2.0*2.0cm	squamous cell carcinoma	moderately differentiated	invade the superficial cavernous body	No	T2	/
PC25	male	67	1	＞60	no	1132048	D201522822	Surgical excision	Total penectomy	6.0*6.0*6.0cm	squamous cell carcinoma	moderately differentiated	invade part of the cavernous body	No	T2	/
PC26	male	65	0	36	28	1131061	D201522482	Surgical excision	Partial penectomy	3.0*2.0*1.5cm	squamous cell carcinoma	poorly differentiated	invade the superficial cavernous body	No	T2	/
PC27	male	70	1	＞60	no	1167322	D201607726	Surgical excision	Partial penectomy	2.2*2.0*2.0cm	squamous cell carcinoma	moderately differentiated	Invade the cavernous body	No	T2	/
PC28	male	57	1	＞60	no	1184855	201626122	Surgical excision	Partial penectomy	3.0*1.5*1.5cm	squamous cell carcinoma	high differentiation	extend deep into the soft tissue	No	T1a	/
PC29	male	54	0	15	12	1222329	16-045944	Surgical excision	Partial penectomy	3.5*2.0*2.0cm	squamous cell carcinoma	high differentiation	invades the submucosa	No	T1a	The left lymph node was slightly enlarged and no biopsy was taken
PC30	male	66	1	＞60	no	1145062	H201602152	Surgical excision	Partial penectomy	3.0*3.0*3.0cm	squamous cell carcinoma	moderately differentiated	invades the submucosa	No	T1a	/
PC31	male	82	0	8	6	1160022	H201607235	Surgical excision	Partial penectomy	4.5*4.0*4.0cm	squamous cell carcinoma	high differentiation	Invade the cavernous body	No	T2	/
PC32	male	47	missed			1197266	H201619033	Surgical excision	Partial penectomy	2.0*2.0*2.0cm	squamous cell carcinoma	moderately differentiated	invade the submucosa	No	T1a	/
PC33	male	81	missed			1000336	H201620650	Surgical excision	Partial penectomy	1.0*0.5*0.5cm	squamous cell carcinoma	high differentiation	/	No	Ta	/
PC34	male	47	missed			1099953	H201515706	Surgical excision	Partial penectomy	2.5*2.5*2.5cm	squamous cell carcinoma	poorly differentiated	invade the submucosa	No	T1a	（-）
PC35	male	58	missed			1109998	H201519079	Surgical excision	Partial penectomy	2.0*1.5*1.5cm	squamous cell carcinoma	high differentiation	invade the superficial surface	No	T1a	（-）

## Sheet: Mutation status of follower
	survival status (1=alive,0=dead)	survive time (month)	mycn amplification	FAK amplification	p53 deletion	age (year)
PC01	1	60	0	0	0	58
PC02	1	60	1	0	0	57
PC03	1	60	0	1	0	71
PC04	0	42	1	1	1	67
PC05	1	60	0	0	1	81
PC06	1	60	1	1	0	64
PC07	1	60	0	0	1	64
PC08	1	60	0	0	0	58
PC09	1	60	1	1	0	86
PC10	1	60	1	0	1	40
PC11	1	60	1	0	0	79
PC12	1	60	1	0	1	77
PC13	1	60	0	0	1	42
PC14	1	60	1	0	0	71
PC15	1	60	0	0	1	27
PC16	1	60	1	0	0	70
PC17	1	60	0	0	1	59
PC18	1	60	1	1	1	48
PC19	1	60	1	1	0	65
PC20	1	60	0	1	1	79
PC21	1	60	0	0	0	62
PC22	1	60	0	0	0	53
PC23	0	18	0	1	0	83
PC24	1	60	0	1	0	58
PC25	1	60	1	0	0	67
PC26	0	36	0	0	1	65
PC27	1	60	0	1	0	70
PC28	1	60	0	0	0	57
PC29	0	15	1	1	1	54
PC30	1	60	0	0	0	66
PC31	0	8	1	1	1	82

## Sheet: HPV detection
sequence number	Concentration of Blood samples（ng/ul）	Concentration of tissue samples(ng/ul)		Positive loci
PC01	62.4	84.4	Negative
PC02	79.6	12.2	positive	16
PC03	69.2	35.2	Negative
PC04	47.4	37.2	Negative
PC05	64.6	33.2	Negative
PC06	4.74	14.44	positive	18	81
PC07	62.2	95.4	Negative
PC08	42.2	54.4	Negative
PC09	26.2	52.8	positive	16
PC10	73.2	20.6	Negative
PC11	21.4	66	Negative
PC12	95.2	51.6	Negative
PC13	11.7	16.7	Negative
PC14	111	15.8	Negative
PC15	18.8	25.2	Negative
PC16	43.4	48.8	Negative
PC17	24.8	28.6	Negative
PC18	6.3	43.2	Negative
PC19	29	39.4	Negative
PC20	36	81.2	Negative
PC21	19.2	241	Negative
PC22	18	344	positive	16
PC23	14	172	Negative
PC24	15.3	16.5	Negative
PC25	19.6	46.2	Negative
PC26	56.1	147.8	positive	16
PC27	146.2	23.6	positive	16
PC28	44.8	25.2	Negative
PC29	49.8	63.2	Negative
PC30	42.6	75	Negative

## Sheet: Sequencing depth
Sample Name	RAW data (G)	% GC	Ins. size	≥ 1X	≥ 5X	≥ 10X	≥ 30X	Coverage	% Aligned	Aligned (M)	Total reads (M)	Error rate
PC01_B	3.6	0.5	133	0.929	0.856	0.78	0.475	66.0X	0.996	50.1	50.3	0.0053
PC01_T	6.4	0.5	138	0.941	0.886	0.836	0.632	121.0X	0.997	89.9	90.2	0.005
PC02_B	3.2	0.51	134	0.942	0.891	0.845	0.652	60.0X	0.996	46.6	46.8	0.0054
PC02_T	5	0.5	140	0.942	0.89	0.845	0.665	94.0X	0.997	70.9	71.1	0.0046
PC03_B	3.4	0.5	136	0.943	0.914	0.891	0.811	62.0X	0.997	47.3	47.5	0.0051
PC03_T	7	0.5	145	0.944	0.893	0.849	0.665	127.0X	0.997	97.3	97.6	0.0049
PC04_B	3.4	0.5	132	0.944	0.897	0.858	0.697	61.0X	0.997	47.4	47.5	0.0049
PC04_T	5.6	0.5	139	0.944	0.907	0.876	0.773	105.0X	0.997	78.3	78.5	0.0048
PC05_B	3.2	0.51	136	0.945	0.896	0.854	0.682	61.0X	0.997	46.4	46.5	0.0051
PC05_T	6.2	0.5	138	0.945	0.898	0.857	0.697	117.0X	0.997	86.1	86.3	0.0047
PC06_B	3.4	0.5	136	0.945	0.906	0.881	0.801	58.0X	0.997	47	47.2	0.0051
PC06_T	5.8	0.5	139	0.946	0.898	0.857	0.689	109.0X	0.997	81.8	82.1	0.0048
PC07_B	3.6	0.51	134	0.947	0.901	0.862	0.702	65.0X	0.997	51.1	51.3	0.005
PC07_T	5.6	0.5	137	0.947	0.913	0.891	0.819	105.0X	0.997	80.3	80.5	0.0044
PC08_B	3.6	0.5	132	0.949	0.904	0.868	0.722	65.0X	0.997	50	50.2	0.005
PC08_T	6.4	0.5	138	0.949	0.906	0.871	0.735	113.0X	0.996	91.2	91.6	0.0047
PC09_B	3.2	0.5	131	0.949	0.903	0.864	0.71	56.0X	0.992	43.1	43.4	0.0083
PC09_T	6.2	0.5	129	0.949	0.916	0.894	0.825	106.0X	0.993	87	87.6	0.0078
PC10_B	2.8	0.5	129	0.951	0.908	0.874	0.74	46.0X	0.995	37.5	37.7	0.007
PC10_T	5.8	0.5	130	0.951	0.907	0.87	0.722	104.0X	0.992	79.8	80.4	0.0082
PC11_B	3.6	0.5	129	0.951	0.91	0.876	0.74	65.0X	0.994	50.1	50.4	0.0074
PC11_T	5.4	0.5	131	0.951	0.913	0.889	0.815	96.0X	0.994	75.3	75.7	0.0071
PC12_B	2.8	0.51	130	0.952	0.906	0.869	0.72	49.0X	0.993	37.9	38.2	0.0077
PC12_T	5.4	0.5	129	0.952	0.908	0.87	0.726	97.0X	0.994	76.2	76.6	0.0071
PC13_B	3.2	0.5	128	0.952	0.905	0.866	0.712	55.0X	0.994	43.5	43.7	0.0072
PC13_T	5.6	0.5	130	0.952	0.908	0.873	0.738	100.0X	0.995	78.6	79.1	0.007
PC14_B	3	0.5	130	0.952	0.924	0.905	0.843	52.0X	0.993	41.6	41.9	0.0077
PC14_T	5.6	0.5	130	0.954	0.91	0.874	0.736	100.0X	0.994	77.1	77.5	0.0074
PC15_B	3	0.5	129	0.954	0.912	0.878	0.744	53.0X	0.994	42.2	42.5	0.0073
PC15_T	5.4	0.5	133	0.954	0.914	0.881	0.754	98.0X	0.997	75.8	76	0.0044
PC16_B	1.5	0.51	138	0.955	0.916	0.885	0.764	28.0X	0.998	21	21	0.0037
PC16_T	6.2	0.5	132	0.956	0.919	0.892	0.799	112.0X	0.995	87.6	88	0.0045
PC17_B	3.2	0.51	131	0.956	0.917	0.885	0.765	58.0X	0.996	46.3	46.4	0.0054
PC17_T	6.4	0.5	129	0.957	0.92	0.891	0.782	114.0X	0.997	93.1	93.4	0.0049
PC18_B	2.8	0.5	129	0.957	0.917	0.886	0.765	49.0X	0.997	40.6	40.8	0.0047
PC18_T	6	0.51	131	0.958	0.922	0.895	0.805	107.0X	0.996	86.2	86.5	0.0051
PC19_B	3.2	0.51	130	0.958	0.923	0.897	0.809	56.0X	0.997	44.5	44.6	0.0049
PC19_T	5.4	0.5	128	0.958	0.926	0.907	0.852	96.0X	0.997	77.8	78	0.0048
PC20_B	2.4	0.51	131	0.959	0.923	0.898	0.813	44.0X	0.997	35.1	35.2	0.0051
PC20_T	6	0.5	130	0.959	0.922	0.895	0.803	106.0X	0.997	85.8	86.1	0.0046
PC21_B	3.6	0.5	135	0.959	0.923	0.897	0.809	79.0X	0.999	58	58.1	0.0023
PC21_T	6	0.51	136	0.959	0.923	0.897	0.806	125.0X	0.999	95.4	95.5	0.0024
PC22_B	3	0.5	164	0.96	0.925	0.899	0.814	55.0X	0.998	36.9	37	0.006
PC22_T	5.8	0.51	172	0.96	0.924	0.898	0.813	105.0X	0.997	73	73.2	0.0064
PC23_B	3.4	0.5	135	0.961	0.926	0.901	0.819	72.0X	0.999	54.9	54.9	0.0023
PC23_T	6.4	0.51	132	0.961	0.925	0.9	0.821	138.0X	0.999	104.3	104.4	0.0024
PC24_B	3.4	0.5	136	0.962	0.928	0.903	0.823	72.0X	0.999	53.9	54	0.0023
PC24_T	6.6	0.51	135	0.963	0.928	0.901	0.808	135.0X	0.999	104.6	104.7	0.0024
PC25_B	3.2	0.5	134	0.963	0.93	0.905	0.822	65.0X	0.999	49.6	49.6	0.0024
PC25_T	6	0.51	135	0.963	0.931	0.906	0.824	124.0X	0.999	95.6	95.7	0.0024
PC26_B	3.2	0.5	133	0.964	0.929	0.904	0.82	68.0X	0.999	51.5	51.5	0.0024
PC26_T	5.2	0.51	135	0.965	0.931	0.907	0.828	109.0X	0.999	82.2	82.3	0.0026
PC27_B	3	0.5	170	0.965	0.935	0.914	0.848	53.0X	0.998	37.8	37.9	0.0062
PC27_T	6.6	0.5	167	0.965	0.933	0.91	0.836	121.0X	0.998	84.5	84.7	0.0062
PC28_B	2.8	0.5	165	0.966	0.935	0.911	0.84	50.0X	0.998	35.4	35.5	0.006
PC28_T	6.2	0.5	168	0.966	0.933	0.91	0.836	112.0X	0.998	79	79.2	0.0063
PC29_B	3.2	0.49	165	0.966	0.935	0.912	0.841	58.0X	0.998	39.8	39.9	0.0061
PC29_T	5.6	0.51	157	0.967	0.936	0.913	0.842	108.0X	0.997	72.3	72.5	0.0056
PC30_B	3	0.5	134	0.967	0.928	0.894	0.74	64.0X	0.999	48.4	48.4	0.0023
PC30_T	6.4	0.5	137	0.968	0.937	0.915	0.846	133.0X	0.999	102	102.1	0.0024
PC31_N	9.4	0.49	115	0.968	0.926	0.888	0.713	128.0X	0.992	127.9	129	0.0028
PC31_T	10	0.51	116	0.968	0.938	0.916	0.848	149.0X	0.998	136.6	136.9	0.0025
PC32_N	9.6	0.51	114	0.969	0.935	0.91	0.833	141.0X	0.997	133.3	133.7	0.0037
PC32_T	10.2	0.51	115	0.969	0.93	0.896	0.751	145.0X	0.996	140.9	141.4	0.0028
PC33_N	10.2	0.49	123	0.97	0.939	0.916	0.846	160.0X	0.994	136.7	137.5	0.0045
PC33_T	10.6	0.56	127	0.971	0.932	0.896	0.733	110.0X	0.995	143.1	143.9	0.0043
PC34_N	7.8	0.5	125	0.973	0.944	0.921	0.848	120.0X	0.996	103.2	103.7	0.0042
PC34_T	14.6	0.5	121	0.98	0.957	0.935	0.863	203.0X	0.997	183.8	184.4	0.0042
PC35_B	3.4	0.5	134	0.98	0.957	0.936	0.874	72.0X	0.999	54.3	54.4	0.0024
PC35_T	6	0.51	134	0.98	0.955	0.934	0.865	122.0X	0.999	95.2	95.3	0.0023
